# Supplementary material for: Causal Model Building in the Context of Cardiac Rehabilitation: A Systematic Review
Source: Int J Environ Res Public Health. 2023 Feb 11;20(4):3182. doi: 10.3390/ijerph20043182 (PMC9968189; doi:10.3390/ijerph20043182)
Supplement: Supplementary file 1 [file ijerph-20-03182-s001.zip]

Archive with 4 entries (4 files):
- S1 Checklist.pdf
- S1 File.pdf
- S2 File.pdf
- S3 File.xlsx
