# Supplementary material for: Causal Model Building in the Context of Cardiac Rehabilitation: A Systematic Review
Source: Int J Environ Res Public Health. 2023 Feb 11;20(4):3182. doi: 10.3390/ijerph20043182 (PMC9968189; doi:10.3390/ijerph20043182)
Supplement: Supplementary file 1 [file ijerph-20-03182-s001.zip › S3 File.xlsx]

## Sheet: Variables in Model
ID	Author	Year	Age	Gender	Diabetes (type I or tye II)	Hypertension/ blood pressure	(Prior) PCI	(Prior) MI/AMI	(Prior) CABG	Ejection fraction (LVEF)	Peripheral vascular/artery disease	Renal function/disease	(Congestive) heart failure (CHF)	Smoking status	Hyperlipidemia/LDL Cholestrol/Hypercholesterolemia	Enrolment diagnosis (e.g. STEMI, NSTEMI, Angina)	Pulmonary (lunge) disease e.g. COPD	Diuretics	Antiplatelets	ACE inhibitors	Anticoagulants	Statins	Cerebrovascular disease	Coronary artery/heart disease	BMI/obesity	Cilostazol	Creatinine	1–3-vessel disease	Depression	Family history of CVD/CAD	Post-secondary education/ collage graduate	Race	Hemoglobin	Cardiovascular history/ number of cardiovascular conditions at study start	Stenting	Revascularized artery	Angiotensin-II antagonists	Acetylsalicylic acid (aspirin)	Beta blocker	HDL cholesterol	Total cholesterol	Cardiac arrest	Cardiac glycoside	Dialysis	Peak VO2	Clopidogrel	Nitrates	Calcium channel blocker	Drugs for treatment of hyperkalemia and hyperphosphatemia – V03AE
1_2	Norris	2004	1	1	1	1	1	1	1	1	1	1	1		1		1						1																					1
1_3	Kutner	2006	1	1	1			1				1	1				1							1								1		1								1
1_4	Milani	2007	1							1																			1																1
1_6	Alter	2009	1	1	1	1	1	1	1		1							1		1	1				1								1	1											1
1_7	Hansen	2009	1	1	1	1								1	1										1					1					1	1				1	1
1_8	Suaya	2009	1	1	1	1	1	1	1		1		1										1									1
1_9	Jünger	2010	1	1	1	1	1	1	1	1	1	1		1	1		1	1	1	1	1				1									1		1
1_10	Goel	2011	1	1	1	1	1	1	1	1	1	1	1	1	1	1		1	1			1	1	1											1							1					1	1
1_12	Schwaab	2011	1	1			1		1	1		1	1			1								1				1
1_13	Martin	2012	1	1	1	1	1	1	1	1	1	1	1	1	1		1						1				1				1													1
1_14	Beauchamp	2013	1	1	1		1	1	1																					1
1_16	Marzolini	2013	1	1		1								1															1
1_17	Pack	2013	1	1	1	1		1		1	1	1	1	1	1	1							1		1					1		1	1
1_18	Coll-Fernandez	2014	1	1	1				1							1	1	1	1	1	1	1		1		1	1								1		1		1	1	1		1				1	1
1_20	Rauch	2014	1	1	1					1	1	1					1						1				1									1
1_21	Goel	2013	1	1								1	1	1	1
1_22	De Vries	2015	1	1	1		1		1		1		1			1	1	1	1	1	1	1							1								1	1	1							1			1
1_23	Meurs	2015	1	1				1		1			1																1
1_24	Schlitt	2015	1		1	1	1			1	1					1		1	1		1	1				1	1	1					1				1	1	1	1			1						1
1_25	Lee	2016	1	1	1	1	1	1	1	1	1	1	1	1	1	1	1		1			1			1	1		1			1							1								1
1_27	Doimo	2018	1	1	1	1	1					1		1	1			1		1	1			1
1_28	Sunamura	2018	1	1	1	1	1	1	1					1	1	1		1	1	1	1	1				1		1		1	1
SUM			22	20	17	13	13	12	12	11	11	11	11	10	10	8	8	8	7	6	7	6	6	5	5	4	4	4	4	4	3	3	3	3	3	3	3	3	3	3	2	2	2	2	2	2	2	2	2
[truncated: 92 more columns]
